# Supplementary material for: Healthcare Professional Perspectives on Optimizing Patient- and Family-Centered Care in Canadian General Inpatient Pediatrics
Source: J Clin Med. 2026 Jan 12;15(2):596. doi: 10.3390/jcm15020596 (PMC12842568; doi:10.3390/jcm15020596)
Supplement: Supplementary file 1 [file jcm-15-00596-s001.zip]

Archive with 1 entries (1 files):
- jcm-4046792-supplementary.pdf
